# Supplementary material for: Alpha 7 nicotinic receptors attenuate neurite development through calcium activation of calpain at the growth cone
Source: PLoS One. 2018 May 16;13(5):e0197247. doi: 10.1371/journal.pone.0197247 (PMC5955587; doi:10.1371/journal.pone.0197247)
Supplement: S1 File — (XLSX) [file pone.0197247.s001.xlsx]

## Sheet: EB3 Comet Velocity over 90 sec
Kymo Graph numvber	Control	Chol 3mM	Chol 10mM	Calpep 26uM	Chol 3mM Calpep 26uM	Chol 3mM Ryanodine 30uM	Chol 3mM Xest C 10um	Chol 3mM FK506	Chol 3mM BGTX	BGTX Alone
Kymo 1	11	1	3	9	8	36	11	6	16	11
Kymo 2	15	-3	-4	-2	1	8	16	-1	12	14
Kymo 3	29	-2	-1	6	19	2	15	2	20	6
Kymo 4	19	9	-18	7	17	9	4	0	12	16
Kymo 5	15	3	9	7	10	16	16	8	21	7
Kymo 6	13	13	2	26	-3	10	22	11	2	8
Kymo 7	23	6	9	20	18	5	11	11	16	10
Kymo 8	17	-1	1	5	10	5	5	12	19	11
Kymo 9	11	6	2	5	11	10	17	9	15	24
Kymo 10	6	7	1	2	8	11	8	10	19	11
Kymo 11	38	0	-3	10	14	17	5	12	13	4
Kymo 12	13	-1	-3	15	16	16	18	6	14	12
Kymo 13	-2	9	-2	17	3	1	14	7	15	13
Kymo 14	1	9	6	11	17	17	9	3	15	9
Kymo 15	6	3	8	8	12	22	15	7	21	7
Kymo 16	-2	2	1	13	17	20	8	-3	14	16
Kymo 17	2	-2	0	19	12	15	11	-6	5	5
Kymo 18	22	0	10	15	10	14	7	-8	9	16
	Control	Chol 3mM	Chol 10mM	Calpep 26uM	Chol 3mM Calpep 26uM	Chol 3mM Ryanodine 30uM	Chol 3mM Xest C 10um	Chol 3mM FK506	Chol 3mM BGTX	BGTX Alone
Average Kymo graph	13.1667	3.27778	1.16667	10.7222	11.1111	13	11.7778	4.77778	14.3333	11.1111
SEM	2.51953	1.11673	1.53446	1.65052	1.44369	1.95538	1.20607	1.46541	1.21537	1.16285
	Control	Chol 3mM	Chol 10mM	Calpep 26uM	Chol 3mM Calpep 26uM	Chol 3mM Ryanodine 30uM	Chol 3mM Xest C 10um	Chol 3mM FK506	Chol 3mM BGTX	BGTX Alone
Avgerage converted to microns	1.31798	0.328106	0.116783	1.07329	1.11222	1.3013	1.17896	0.478256	1.43477	1.11222
SEM	0.252205	0.111785	0.1536	0.165217	0.144513	0.195734	0.120728	0.146687	0.121659	0.116401
